# Supplementary material for: Genetic Variability Trend of Lusitano Horse Breed Reared in Italy
Source: Animals (Basel). 2022 Jan 1;12(1):98. doi: 10.3390/ani12010098 (PMC8749805; doi:10.3390/ani12010098)
Supplement: Supplementary file 1 [file animals-12-00098-s001.zip]

Archive with 1 entries (1 files):
- animals-1445919-supplementary.pdf
